# Supplementary material for: Development of Rapidly Dissolving Microneedles Integrated with Valsartan-Loaded Nanoliposomes for Transdermal Drug Delivery: In Vitro and Ex Vivo Evaluation
Source: Pharmaceutics. 2025 Apr 7;17(4):483. doi: 10.3390/pharmaceutics17040483 (PMC12030157; doi:10.3390/pharmaceutics17040483)
Supplement: Supplementary file 1 [file pharmaceutics-17-00483-s001.zip]

Archive with 1 entries (1 files):
- pharmaceutics-3546429-supplementary.pdf
